# Supplementary material for: Taking stock of 10 years of published research on the ASHA programme: examining India’s national community health worker programme from a health systems perspective
Source: Health Res Policy Syst. 2019 Mar 25;17:29. doi: 10.1186/s12961-019-0427-0 (PMC6434894; doi:10.1186/s12961-019-0427-0)
Supplement: Supplementary file 3 — Database of included articles and their characteristics. (XLSX 73 kb) [file 12961_2019_427_MOESM3_ESM.xlsx]

## Sheet: Academic
			1b. Organizations and funders						2. General categorization of content
Author(s) - in order listed	Title	Year published	Organization(s)	Organization type (sector)	Organization type (location)	First author's primary (first) affiliation	Funder(s)	Funder type (sector)	Classification by focus	If there was an intervention, describe it here	Article topic focus (detailed)	Article topic focus overall	Health system focus	Health system focus (detailed)	type of intervention	results specific to ASHAs or subsumed with other CHWs	Regional focus (national, state)	Research design	Research type	HPSR?	Findings for ASHAs
Goel, P. Gupta, A. K. Aggarwal, B. K. Patro, J. Kaur and N. Aggarwal	Evaluation of Nischay scheme in improving antenatal care in a northern state of India	2013	School of Public Health, Post Graduate Institute of Medical Education and Research (PGIMER), 160012, Chandigarh, India	University/academic institution	Domestic	Domestic	ICMR for funding support Government of Haryana for their co-operation and support while conduction of study (IRIS-ID-2010-07330)	Government of India or Indian state government	Special	The Nischay scheme: all the health centers [District Hospital, Community Health Center (CHC), Primary Health Center (PHC), sub- center (SC)] were provided with Nischay kits (urine pregnancy test kits) for early detection of pregnancy. The Nischay program was made an entry point to RCH and family planning services for women seeking assured reproductive and child health and family planning services…	Reproductive health (pregnancy detection to increase early access to ANC)	SRH	Non HS	Non HS	practice	specific	Haryana	Mixed	Influence adequacy	no	negative
Bhatia (b)	Performance-based incentives of the ASHA scheme stakeholders' perspectives	2014	Independent researcher	Independent	Domestic	Domestic	Not stated	Not stated	Routine		General ASHA work	General ASHA work	Rights, well-being	Rights, well-being, retention, remuneration (gender, caste, community, JSY, family, marital status, sexual harrasment)	practice	specific	Maharashtra	Mixed	Explanatory	yes	negative
Bajpai and A. Saraya	NRHM - The panacea for rural health in India: A critique	2013	Jawaharlal Nehru University, New Delhi All India Institute of Medical Sciences, New Delhi	University/academic institution	Domestic	Domestic	Not stated	Not stated	Routine		General ASHA work	General ASHA work	Multiple	Health system, program scale up (design flaws, social determinants)	NA	specific	National	NA	Reflective (commentary)	yes	negative
Bansal, S. M. Nimbalkar, N. A. Shah, R. S. Shrivastav and A. G. Pathak	Evaluation of Knowledge and Skills of Home Based Newborn Care among Accredited Social Health Activists (ASHA)	2016	Department of Pediatrics, Pramukhswami Medical College and Central Research Services, Charutar Arogya Mandal, Karamsad, Gujarat, India	University/academic institution	Domestic	Domestic	Listed as "none"	Authors state that there was no funding	Routine		Home based newborn care	Neonatal and child health	Non HS	Non HS	knowledge, skills	specific	Gujarat	Quantitative	Descriptive	No	negative
Derenzi, J. Wacksman, N. Dell, N. Lesh, S. Lee, G. Borriello and A. Ellner	Closing the feedback loop: A 12-month evaluation of ASTA, a self-tracking application for ASHAs	2016	University of Cape Town, Dimagi, Cornell, Harvard, U of Washington	Mixed not including Indian government	Foreign	Foreign	Massachusetts General Hospital Consortium for Affordable Medical Technologies (CAMTech) and NSF Research Grant No. IIS-1111433. This ASTRA project was embedded in a larger mHealth project supported by Catholic Relief Services (CRS), a large international NGO, through its local implementing partner, Vatasalya.	Other (add note)	Special	mHealth intervention called ASTRA: The ASHAs at our study site were participating in an on- going mobile health program called Reducing Maternal and Newborn Deaths (ReMiND) [3]. Catholic Relief Services (CRS), a large international NGO, supports the program through its local implementing partner, Vatasalya. ASHAs participating in the existing project had previously received Nokia C-2 feature phon…	Antenatal Care	SRH	Performance	mhealth performance	practice	specific	Uttar Pradesh	Mixed	Influence probability	yes	mixed
Bhargavi and A. Sharma	MCH services in Delhi in terms of beneficiaries' awareness, coverage and satisfaction	2014	College of Nursing, New Delhi & Indian Nursing Council, New Delhi	Mixed including Indian government	Domestic	Domestic	Not stated	Not stated	Routine	urban/ mostly maternal	Maternal health	SRH	Non HS	Non HS	practice	specific	Delhi – National Capital Territory	Quantitative	Descriptive	no	positive
Bhatia (a)	Community health worker programs in India: a rights-based review	2014	Independent researcher	Independent	Domestic	Domestic	This research was self-funded. This research received no specific grant from any funding agency in the public, commercial, or not-for-profit sectors.	Authors state that there was no funding	Routine		General ASHA work	General ASHA work	Rights, well-being	Rights, well-being, retention, remuneration (gender, volunteer)	practice	specific	National	Qualitative	Explanatory (review)	yes	negative
Dixit, M. Khan and I. Bhatnagar	Mainstreaming of emergency contraception pill in India: Challenges and opportunities	2015	Population Council, New Delhi	NGO	Domestic	Domestic	This study was funded by the International Consortium for Emergency Contraception (ICEC)	Other (add note)	Routine		Emergency contraceptive pills	SRH	Multiple	Supplies, training, couselling	knowledge, practice	specific	National	Mixed	Exploratory	yes	mixed
Bijalwan, M. Bhagavatula, V. D. Semwal, P. Rawat and V. Anand	Morbidity of uterine prolapsed among the women in the chakrata block of Dehradun district	2015	Rural Development Institute, Himalayan Institute Hospital Trust, Dehradun, Uttarakhand	NGO	Domestic	Domestic	NRHM- Uttarakhand, CBM SARO and RDI-HIHT	Mixed includes Indian government	Special	Uterine prolapse screening: All ASHAs were trained in a day long orientation. They also recieved hands on training on the administration of the questionnaire at the field level. Outreach prolapse of uterus examination camps were organized at different locations across the block so that all selected screened women were verified or examined by trained gynecologist.	Uterine prolapse	SRH	Non HS	Non HS	screening	specific	Uttarakhand	Quantitative	Descriptive	No	NA
Das, D. S. Panwar, E. A. Fischer, G. Bora and M. C. Carlough	Performance of accredited social health activists to provide home-based newborn care: A situational analysis	2014	From Manthan Project, Intra Health International, India; Dr. Emily Das, D-503, Indra Prastha Estate, Opposite IT College, 2-3 Faizabad Road, Lucknow 226 007, Uttar Pradesh, India.	NGO	Domestic	Domestic	The Bill & Melinda Gates Foundation (BMGF)	Foundation (e.g. BMGF, Rockefeller)	Special	ASHA received a 5-day refresher training that included orientation on GoUP HBNC guidelines, instruction on data recording formats, and an IMNCI skills review.	Home Based Newborn Care	Neonatal and child health	Non HS	Non HS	practice	specific	Uttar Pradesh	Quantitative	Descriptive	No	negative
Tripathy, N. Nair, R. Sinha, S. Rath, R. K. Gope, S. Rath, S. S. Roy, A. Bajpai, V. Singh, V. Nath, S. Ali, A. K. Kundu, D. Choudhury, S. K. Ghosh, S. Kumar, R. Mahapatra, A. Costello, E. Fottrell, T. A. J. Houweling and A. Prost	Effect of participatory women's groups facilitated by Accredited Social Health Activists on birth outcomes in rural eastern India: A cluster-randomised controlled trial	2016	Ekjut, Chakradharpur, Jharkhand, India University College London, London, UK Erasmus MC University Medical Center Rotterdam, Rotterdam, Netherlands UCL Institute for Global Health, London, UK	Mixed not including Indian government	Both	Domestic	The Big Lottery Fund (UK; IS/2/010281409) and an ESRC-DFID grant (ES/I033572/1)	Mixed does not include Indian government	Special	Participatory women's groups facilitated by ASHAs: a community intervention to improve maternal and newborn health. In the intervention group, ASHAs supported women’s groups through a participatory learning and action meeting cycle. Groups discussed and prioritised maternal and newborn health problems, identified strategies to address them, implemented the strategies, and assessed their progress.…	Newborn health	Neonatal and child health	Community	Community	practice	specific	Multiple	Mixed	Influence probability	yes	positive
Bhandari, Mazumder, et al.	Effect of implementation of Integrated Management of Neonatal and Childhood Illness (IMNCI) programme on neonatal and infant mortality: cluster randomised controlled trial	2012	1Centre for Health Research and Development, Society for Applied Studies, 45, Kalu Sarai, New Delhi-110016, India; 2Centre for International Health, University of Bergen and Norwegian Institute of Public Health, Norway	University/academic institution	Both	Domestic	World Health Organization, Geneva (through an umbrella grant from USAID); the United Nations Children’s Fund, New Delhi; and the GLOBVAC Program of the Research Council of Norway through grant No 183722.	Other (add note)	Routine	The "intervention" used GoI IMNCI policy -- but it probably applied policy in a more rigorous manner for the sake of this evaluation. IMNCI Community health workers were trained to conduct postnatal home visits and women’s group meetings; physicians, nurses, and community health workers were trained to treat or refer sick newborns and children; supply of drugs and supervision were strengthened.	Integrated Management of Neonatal and Childhood Illness	Neonatal and child health	Non HS	Non HS	practice	subsumed	Haryana	Quantitative	Influence probability	No	positive
Mohan, B. Kishore, S. Singh, R. Bahl, A. Puri and R. Kumar	Assessment of implementation of integrated management of neonatal and childhood illness in India	2011	UNICEF India Country Office, New Delhi, India, Ministry of Health and Family Welfare, India, School of Public Health, Postgraduate Institute of Medical Educatation and Research, Chandigarh, India Department of Child and Adolescent Health, WHO	Mixed including Indian government	Both	Domestic	Not stated (presumably UNICEF)	Other (add note)	Routine	The IMNCI intervention was launched in 2005 as the Reporductive and Child Health Programme Phase II (RCH II). Guidelines focus on identifying the key diseases that kill 70% of under five year olds, using simple clinical signs without lab tests, and treating them with empiracal treatment. Indian IMNCI differed from IMCI by (1) including the early neonatal period (IMCI exculdes this period); frontl…	Integrated Management of Neonatal and Childhood Illness	Neonatal and child health	Multiple	Multiple health systems issues (training, performance, program bottlenecks, supervision, supplies)	practice	subsumed	National	Mixed	Influence plausibility	yes	mixed
Das, J. Friedman, E. Kandpal, G. N. Ramana, R. K. Gupta, M. M. Pradhan and R. Govindaraj	Strengthening malaria service delivery through supportive supervision and community mobilization in an endemic Indian setting: an evaluation of nested delivery models	2014	Health, Nutrition and Population, The World Bank,	Other (add note)	Other	Other	Spanish Impact Evaluation Fund (SIEF) and Department of International Development (DFID)	Bilateral (e.g. USAID, DIFD, IDRC)	Special	The two interventions, in essence a partnership between the public sector, the private sector and the community, tested the effectiveness of: (a) community mobilization promoting appropriate malaria related behaviour, such as bed net use and timely and appropriate care-seeking from a community level designated provider (i.e. CHW) for febrile illnesses (b) supportive supervision of community healt…	Malaria	Communicable	Non HS	Non HS	practice	specific	Odisha (Orissa)	Quantitative	Influence probability	No	positive
Deshpande, A. Bhanot and S. Maknikar	Assessing the Influence of a 360-degree Marketing Communications Campaign With 360-degree Feedback	2015	University of Lethbridge, Lethbridge, Canada Westat India Social Sciences, New Delhi, India Pathfinder International, New Delhi, India	Mixed not including Indian government	Both	Foreign	MacArthur Foundation funded Pathfinder International's Project Raksha. However the authors received no financial support for the research, authorship, and/or publication of this article.	Foundation (e.g. BMGF, Rockefeller)	Special	Project Raksha by Pathfinder International: sought to reach audience members in multiple ways (from 360 degrees) 1. At the household level, frontline health workers promoted care during pregnancy, safe delivery, and newborn health care among pregnant women as well as key decision influencers (their husbands and mothers-in-law). The project trained more than 4,000 ASHAs on technical aspects of mat…	Timely referral for obstetric complications	SRH	Multiple	Multiple health systems issues (sensitisation/ training: household, community selfhelp, transport, elders, PRI, VHSNC, provider)	practice	specific	Multiple	Mixed	Descriptive	yes	positive
Swain, Swain, Nair, Dhar, Gupta and Nandan	A rapid appraisal of functioning of ASHA under NRHM in Cuttack, Orissa	2008	National Institute of Health & Family Welfare (NIHFW), National Institute of Applied Human Research and Development (NIAHRD), and United Nations Population Fund (UNFPA)	Mixed including Indian government	Both	Domestic	MoHFW (NIHFW), UNFPA	Mixed includes Indian government	Routine	NA	General ASHA work	General ASHA work	Multiple	Health system, program scale up (CHW role, selection, community recognition, remuneration, training)	practice	specific	Odisha (Orissa)	Qualitative	Exploratory	yes	positive
Eble	Child mortality in rural India: How the ASHA program works, and how it might fail	2013	Columbia University	University/academic institution	Foreign	Foreign	Not stated	Not stated	Routine		child health	Neonatal and child health	Multiple	Health system, program scale up (design, history, ASHA effectiveness, acceptance, socio-political relations, CHW solidarity, govt response to conflict)	practice	specific	National	Mixed	Explanatory (review)	yes	mixed
Awasthi, M. Nichter, T. Verma, N. M. Srivastava, M. Agarwal and J. V. Singh	Revisiting community case management of childhood pneumonia: perceptions of caregivers and grass root health providers in Uttar Pradesh and Bihar, northern India	2015	King George’s Medical University, Lucknow, India University of Arizona, Tucson, United States of America UNICEF’s Office for Uttar Pradesh, Lucknow, India	Mixed not including Indian government	Both	Domestic	Bill and Melinda Gates Foundation (BMGF) to SA through the Global Health Grant No: OPP1093327	Foundation (e.g. BMGF, Rockefeller)	Routine		Pneumonia among children	Neonatal and child health	Community	Performance, community engagement, RMPs	NA	specific	Multiple	Qualitative	Exploratory	yes	mixed
Elazan, A. E. Higgins-Steele, J. C. Fotso, M. H. Rosenthal and D. Rout	Reproductive, Maternal, Newborn, and Child Health in the Community: Task-sharing Between Male and Female Health Workers in an Indian Rural Context	2016	Concern Worldwide US, Innovations for Maternal, Newborn and Child Health, New York, USA, United Nations Children’s Fund (UNICEF), Kabul, Afghanistan, Women’s Organization for Socio-Cultural Awareness, Keonjhar, Odisha, India	Mixed not including Indian government	Both	Foreign	Bill and Melinda Gates Foundation	Foundation (e.g. BMGF, Rockefeller)	Special	As part of the Concern Worldwide US’ “Innovations for Maternal, Newborn and Child Health” initiative, a male CHW project, called male health activists (MHAs), was implemented to align with ASHAs in Keonjhar District, Odisha. The MHA project consisted of recruiting and training MHAs and pairing them with ASHAs with the aim of improving coverage of RMNCH services delivered by the formal healthcare …	General ASHA work	General ASHA work	Relationships	Male health worker	practice	specific	Odisha (Orissa)	Qualitative	Exploratory	yes	positive
Fathima, M. Raju, K. S. Varadharajan, A. Krishnamurthy, S. R. Ananthkumar and P. K. Mony	Assessment of 'accredited social health activists'-a national community health volunteer scheme in Karnataka State, India	2015	1Department of Community Health, St. John’s Medical College, Bangalore, India; 2Karnataka State Health Systems Resource Centre, Bangalore, India; 3Division of Epidemiology and Population Health, St. John’s Research Institute, Bangalore, India	Mixed including Indian government	Domestic	Domestic	Not stated	Not stated	Routine		General ASHA work	General ASHA work	Performance	Selection and performance	practice	specific	Karnataka	Mixed	Descriptive	yes	mixed
Engel, G. Ganesh, M. Patil, V. Yellappa, N. Pant Pai, C. Vadnais and M. Pai	Barriers to Point-of-Care Testing in India: Results from Qualitative Research across Different Settings, Users and Major Diseases	2015	1 Department of Health, Ethics & Society, Research School for Public Health and Primary Care, Maastricht University, Maastricht, The Netherlands, 2 Institute of Public Health, Bangalore, India, 3 Division of Clinical Epidemiology, Department of Medicine, McGill University and McGill University Health Centre, Montreal, Canada, 4 McGill International TB Centre, Department of Epidemiology & Biostati…	University/academic institution	Both	Foreign	Bill & Melinda Gates Foundation	Foundation (e.g. BMGF, Rockefeller)	Routine		General ASHA work	General ASHA work	Multiple	Diagnostic testing (relationships, infrastructure)	practice	specific	Karnataka	Qualitative	Exploratory	yes	negative
Gogoi, S. Parmar, M. Katoch and Z. Md	Addressing the reproductive health needs and rights of married adolescent couples	2016	Centre for Catalyzing Change, New Delhi	NGO	Domestic	Domestic	Not stated	Not stated	Special	Adolescent married couples were provided an intervention that included information on contraceptives and family planning.	Contraceptives	SRH	Non HS	Non HS	practice	subsumed	Jharkhand	Mixed	Influence adequacy	no	positive
Gopalan and V. Durairaj	Addressing maternal healthcare through demand side financial incentives: experience of Janani Suraksha Yojana program in India	2012	1The World Bank, 1818 H Street NW, Washington, DC 20433, USA; 2Department of Health Systems financing, The World Health Organization, 20 Avenue Appia, Geneva, Switzerland.	Other (add note)	Other	Other	Not stated	Not stated	Routine		Maternal health	SRH	Incentives	JSY	practice	specific	Odisha (Orissa)	Mixed	Influence adequacy	yes	mixed
Armstrong, M. Kermode, S. Raja, S. Suja, P. Chandra and A. F. Jorm	A mental health training program for community health workers in India: impact on knowledge and attitudes	2011	University of Melbourne Basic Needs, Bengaluru, India National Institute for Mental Health and Neurosciences (NIMHANS), Bengaluru India	Mixed including Indian government	Both	Foreign	Not stated	Not stated	Special	Mental health training program: - 4 days - aims to increase recognition of mental disorders, enhance appropriate response and referral, support people with mental disorders and their families, and improve mental health promotion in communities. - based on a facilitator’s manual developed by some of the study investigators [more details on the content of the program in the paper]	Mental health	NCD	Non HS	Non HS	training knowledge	subsumed	Karnataka	Quantitative	Influence adequacy	No	positive
Gopalan, S. Mohanty and A. Das	Assessing community health workers' performance motivation: a mixed-methods approach on India's Accredited Social Health Activists (ASHA) programme	2012	1The World Bank, Washington DC & 2DCOR Consulting Pvt Ltd, Bhubaneswar, Orissa, India	Mixed not including Indian government	Both	Foreign	Not stated	Not stated	Routine		Maternal health	SRH	Incentives	JSY	practice	specific	Odisha (Orissa)	Mixed	Explanatory	yes	mixed
Hussain, L. Dandona and D. Schellenberg	Public health system readiness to treat malaria in Odisha State of India	2013	1Indian Institute of Public Health, Bhubaneswar, Odisha, India. 2Public Health Foundation of India, New Delhi, India. 3Institute for Health Metrics and Evaluation, University of Washington, Seattle, WA, USA. 4London School of Hygiene and Tropical Medicine, London, UK.	University/academic institution	Both	Domestic	Wellcome Trust Capacity Strengthening Strategic Award to the Public Health Foundation of India and a consortium of UK universities. MAH received funding for a research fellowship under this award.	Foundation (e.g. BMGF, Rockefeller)	Routine		Malaria	Communicable	Multiple	Supplies, training	practice	specific	Odisha (Orissa)	Mixed	Descriptive	yes	mixed
Johnston, B. Ganatra, M. H. Nguyen, N. Habib, M. F. Afework, J. Harries, K. Iyengar, J. Moodley, H. Y. Lema, D. Constant and S. Sen	Accuracy of Assessment of Eligibility for Early Medical Abortion by Community Health Workers in Ethiopia, India and South Africa	2016	1 UNDP/UNFPA/UNICEF/WHO/World Bank Special Programme of Research, Development and Research Training in Human Reproduction, Department of Reproductive Health and Research, World Health Organization, Geneva, Switzerland, 2 Swiss Tropical and Public Health Institute, Basel, Switzerland, 3 School of Public Health, College of Health Sciences, Addis Ababa University, Addis Ababa, Ethiopia, 4 Women’s He…	Mixed not including Indian government	Both	Other	The UNDP/UNFPA/UNICEF/WHO/World Bank Special Programme of Research, Development and Research Training in Human Reproduction (HRP), Department of Reproductive Health and Research (RHR), World Health Organization (BG). The Department coordinated technical review of study protocols by an external peer group and provided support for the publication of study results.	Multilateral (e.g. WHO, World Bank, UN)	Special	The checklist toolkit included a urine pregnancy test, a gestational age wheel, and a checklist [S1 Fig] of screening questions related to result of urine pregnancy test, date of last menstrual period, result of gestational age wheel assessment, and seven questions related to possible con- traindications to medical abortion (ectopic pregnancy, bleeding disorders, history of inherited porphyria, s…	Medical abortion	SRH	Non HS	Non HS	screening practice	specific	Rajasthan	Quantitative	Descriptive	no	positive
Jonnalagada, K. Rao, R. Chary, M. Sathiraju and P. V. R. Rao	A focused approach to detect leprosy in high burden tribal mandals of Adilabad district, Andhra Pradesh, India	2012	LEPRA India -- Blue Peter Public Health and Research Centre	NGO	Domestic	Domestic	Not stated	Not stated	Special	ASHAs were trained to conduct a rapid enquiry survey to detect leprosy	Leprosy	Communicable	Non HS	Non HS	screening	specific	Andhra Pradesh	Quantitative	Descriptive	No	NA
Fotso, A. Higgins-Steele and S. Mohanty	Male engagement as a strategy to improve utilization and community-based delivery of maternal, newborn and child health services: evidence from an intervention in Odisha, India	2015	Concern Worldwide US	NGO	Foreign	Foreign	Bill & Melinda Gates Foundation	Foundation (e.g. BMGF, Rockefeller)	Special	Before beginning work in communities, MHAs were trained using the NRHM’s ASHA training modules. They were then paired up with ASHAs to conduct the following activities: • Work with, and support ASHAs at the village level in the referral of women and children to facility- based care; • Coordinate with other community-level health workers for the delivery of other outreach and com- munity-based rep…	General ASHA work	General ASHA work	Relationships	Male health worker	practice	specific	Odisha (Orissa)	Qualitative	Exploratory	yes	positive
Kumar, R. Roy and S. Dutta	Scaling-up public sector childhood diarrhea management program: Lessons from Indian states of Gujarat, Uttar Pradesh and Bihar	2015	Micronutrient Initiative, New Delhi, India	NGO	Domestic	Domestic	The Childhood Diarrhea Management program in Gujarat and UP was funded by United States Fund for UNICEF, Bill & Melinda Gates Foundation and Teck and in Bihar by Children’s Investment Fund Foundation	Mixed does not include Indian government	Special	Program strategies included capacity building of health care providers, expanding service delivery through community health workers (CHWs), providing supportive supervision to CHWs, ensuring supplies and conducting monitoring and evaluation to improve diarrhea treatment with oral rehydration salts (ORS) and zinc. Program focused on: • Creating a positive enabling environment, building commitment …	Childhood diarrhea	Neonatal and child health	Non HS	Non HS	practice	specific	Multiple	Mixed	Explanatory	No	positive
Kansal, S. Kumar and A. Kumar	Is educational level of ASHA matters for their effective functioning? A cross- sectional study in eastern uttar pradesh	2012	Department of Community Medicine, IMS, BHU, Varanasi V.C.S.G.M.S& Research Institute, Srinagar, PauriGarwal.	University/academic institution	Domestic	Domestic	Not stated	Not stated	Routine		General ASHA work	General ASHA work	Performance	Selection and performance (education)	practice	specific	Uttar Pradesh	Quantitative	Descriptive	yes	mixed
Jose, R. Pisharady, P. V. Benny, Z. T. Nujum, S. Rema Devi, S. Varghese and P. S. Indu	Evaluation of non communicable disease control pilot programme of National Rural Health Mission in Thiruvananthapuram district	2015	Sree Gokulam Medical College & RF, Venjaramoodu, Kerala, India Govt. Medical College, Thiruvananthapuram, India	University/academic institution	Domestic	Domestic	NRHM	Government of India or Indian state government	Special	NCD control pilot programme of NRHM include burden assessment and IEC by ASHAs, screening for Diabetes and Hypertension at sub centre level by Junior Public Health Nurse (JPHN) and ensuring continuous supply of medicines through sub centres and follow up by ASHAs.	Non-communicable diseases	NCD	Multiple	Multiple health systems issues (design, planning, funding, supply chain, training, outreach, HRH, community acceptance, sustainability)	practice	specific	Kerala	Qualitative	Exploratory	yes	mixed
Kapil	National rural health mission: training of health functionaries	2006	Department of Human Nutrition All India Institute of Medical Sciences, (AIIMS)	University/academic institution	Domestic	Domestic	Not stated	Not stated	Routine		General ASHA work	General ASHA work	Training	Training	training	NA	National	NA	Reflective (commentary)	yes	NA
Kohli, J. Kishore, S. Sharma and H. Nayak	Knowledge and practice of Accredited Social Health Activists for maternal healthcare delivery in Delhi	2015	Department of Community Medicine, Maulana Azad Medical College, New Delhi, India	University/academic institution	Domestic	Domestic	Source of support: NIL	Authors state that there was no funding	Routine		Maternal health	SRH	Multiple	Multiple health systems issues (ASHA knowledge, training, practice, lack family support, transport, community acceptance, provider support)			Delhi – National Capital Territory	Quantitative	Descriptive	yes	mixed
Kori, M. Bhatia and A. Mishra	A cross-sectional assessment of knowledge of ASHA workers	2015	Department of Community Medicine, Index Medical College and Research Centre, Indore-452001 (Madhya Pradesh) India, Department of Community Medicine, Gajra Raja Medical College, Gwalior- 474001 (Madhya Pradesh) India	University/academic institution	Domestic	Domestic	Not stated	Not stated	Routine		General ASHA work	General ASHA work	Non HS	Non HS	knowledge	specific	Madhya Pradesh	Quantitative	Descriptive	No	mixed
Kosec, R. Avula, B. Holtemeyer, P. Tyagi, S. Hausladen and P. Menon	Predictors of Essential Health and Nutrition Service Delivery in Bihar, India: Results From Household and Frontline Worker Surveys	2015	International Food Policy Research Institute, Washington, DC, USA. International Food Policy Research Institute, New Delhi, India. Harvard University Graduate School of Education, Cambridge, Massachusetts, USA.	University/academic institution	Both	Foreign	Bill & Melinda Gates Foundation, through Partnerships and Opportunities to Strengthen and Harmonize Actions for Nutrition in India (POSHAN), managed by the International Food Policy Research Institute, as well as the Consultative Group on International Agricultural Research (CGIAR) Research Program on Policies, Institutions and Markets (PIM). This paper contributes to the evidence generated by th…	Mixed does not include Indian government	Routine		General ASHA work	General ASHA work	Incentives	Incentives, HMIS	practice	specific	Bihar	Quantitative	Descriptive	yes	mixed
Kumar, A. Kaushik and S. Kansal	Factors influencing the work performance of ASHA under NRHM -A cross sectional study from eastern Uttar Pradesh	2012	VCSGGMS & Research Institute, Srinagar, PauriGarwal Community Medicine, UP RIMS&R, Saifai Etawah Department of Community Medicine, IMS, BHU, Varanasi	University/academic institution	Domestic	Domestic	Not stated	Not stated	Routine		General ASHA work	General ASHA work	Performance	Performance	knowledge practice	specific	Uttar Pradesh	Quantitative	Descriptive	yes	mixed
Pandey and M. Singh	Donning the mask: Effects of emotional labour strategies on burnout and job satisfaction in community healthcare	2016	Indian Institute of Management Ahmedabad, Gujarat, India	University/academic institution	Domestic	Domestic	Not stated	Not stated	Routine		General ASHA work	General ASHA work	Performance	Motivation emotional labour burnout job satisfaction	practice	specific	Uttarakhand	Mixed	Explanatory	yes	mixed
Lamberti, L.M., Christa L. Fischer Walker, Sunita Taneja, Sarmila Mazumder, Robert E. Black	The Association between Provider Practice and Knowledge of ORS and Zinc Supplementation for the Treatment of Childhood Diarrhea in Bihar, Gujarat and Uttar Pradesh, India: A Multi-Site CrossSectional Study	2015	1 Department of International Health, Johns Hopkins University Bloomberg School of Public Health, Baltimore, Maryland, United States of America, 2 Center for Health Research and Development, Society for Applied Studies, New Delhi, India	University/academic institution	Both	Foreign	Funding for data collection in Gujarat and Uttar Pradesh was provided by a grant from the Bill and Melinda Gates Foundation; Funding for Bihar was supported by a grant from the Children's Investment Fund Foundation	Foundation (e.g. BMGF, Rockefeller)	Special	Intervention to increase capacity for frontline health workers to treat childhood diarrhea with zinc and ORS; involved training and improved supply chain	Childhood diarrhea	Neonatal and child health	Non HS	Non HS		specific	Multiple	Quantitative	Descriptive	No	positive
Lui, et al.	Community Health Workers in Global Health: Scale and Scalability	2011	1. Earth Institute, Columbia University, New York, NY 2. School of International Public Affairs, Columbia University, New York, NY 3. Bloomberg School of Public Health, Johns Hopkins University, Baltimore, MD	University/academic institution	Foreign	Foreign	Merck Foundation, Medical Scientist Training Program Grant GM07739	Foundation (e.g. BMGF, Rockefeller)	Routine		General ASHA work	General ASHA work	Multiple	Health system, program scale up (design, history, scale, PHC integration, supervision, financing)	scale up	specific	National	NA	Explanatory (review)	yes	mixed
Mahanta, S. Islam, A. K. Sudke, V. Kumari, P. Gogoi, T. Rane and B. N. Mahanta	Effectiveness of introducing home-based newborn care (HBNC) voucher system in Golaghat District of Assam	2016	Department of Community Medicine, Assam Medical College, Dibrugarh & UNICEF, India	Mixed not including Indian government	Domestic	Domestic	UNICEF	Multilateral (e.g. WHO, World Bank, UN)	Special	All mothers who delivered were given a set of 6 HBNC double perforated numbered vouchers following baseline study and capacity building of ASHA. When the ASHA visits the baby and examines it using the standard recording format, mother/caregiver handed over the appropriate number of the voucher. The ASHA received the home-based newborn care (HBNC) incentive only after all the six vouchers were sub…	Home Based Newborn Care	Neonatal and child health	Incentives	Incentives	practice	specific	Assam	Quantitative	Influence adequacy	yes	positive
Malaviya, E. Hasker, R. P. Singh, J. P. Van Geertruyden, M. Boelaert and S. Sundar	Village health workers in Bihar, India: an untapped resource in the struggle against kala-azar	2013	1 Institute of Medical Sciences Banaras Hindu University, Varanasi, India 2 Epidemiology and Disease Control Unit, Institute of Tropical Medicine, Antwerp, Belgium 3 International Health Unit, Antwerp University, Antwerp, Belgium	University/academic institution	Both	Domestic	NIAID, NIH TMRC Grant No. 1P50AI074321	Other (add note)	Routine		Visceral Leishmaniasis (kala-azar)	Communicable	Non HS	Non HS	knowledge practice	specific	Bihar	Quantitative	Descriptive	No	mixed
Malini, R. M. Tripathi, P. Khattar, K. S. Nair, Y. L. Tekhre, N. Dhar and D. Nandan	A rapid appraisal on functioning of janani suraksha yojana in south Orissa	2008	MKCG Medical College, Berhampur Orissa NIHFW	Mixed including Indian government	Domestic	Domestic	Not stated	Not stated	Routine		Maternal health	SRH	Incentives	JSY	practice	specific	Odisha (Orissa)	Qualitative	Descriptive	yes	Mixed
Das, R. N. Pandey, K. Pandey, V. Singh, V. Kumar, G. Matlashewski and P. Das	Impact of ASHA training on active case detection of visceral leishmaniasis in Bihar, India	2014	Rajendra Memorial Research Institute of Medical Sciences (ICMR), Patna, India, & Department of Microbiology and Immunology, McGill University, Montreal, Canada	University/academic institution	Both	Domestic	Grand Challenges Canada	Bilateral (e.g. USAID, DIFD, IDRC)	Special	Approximately five hundred ASHAs (in batches of approximately hundred) from two intervention PHCs were trained on VL and PKDL case identification and on referral to PHCs for diagnosis and treatment. Training was provided during ASHA monthly meeting days which was cost effective in moving large numbers of ASHAs from village to PHC for training. Training was provided by experts from the research te…	Visceral Leishmaniasis (kala-azar)	Communicable	Non HS	Non HS	training practice	specific	Bihar	Quantitative	Influence probability	No	positive
Menon, J. Joseph, A. Thachil, T. V. Attacheril and A. Banerjee	Surveillance of noncommunicable diseases by community health workers in Kerala: the epidemiology of noncommunicable diseases in rural areas (ENDIRA) study	2014	Sree Narayana Institute of Clinical Sciences, Chalakka, Ernakulam, India Department of Cardiology, Lisie Hospital, Kochi, India; Department of Cardiology, Lourde Hospital, Kochi, India; Centre for Cardiovascular Sciences, University of Birmingham, UK	University/academic institution	Both	Domestic	Not stated	Not stated	Special	ASHAs were trained to conduct an NCD prevalence and risk factor survey	Non-communicable diseases	NCD	Non HS	Non HS	screening practice	specific	Kerala	Quantitative	Descriptive	No	positive
Mishra 2012	The role of the accredited social health activists in effective health care delivery: Evidence from a study in South Orissa	2012	University of Oslo (Norway) & University of Delhi (India).	University/academic institution	Both	Foreign	Not stated	Not stated	Routine		General ASHA work	General ASHA work	Multiple	Multiple health systems issues (performance, incentives) selection, CHW role, availability of health care services to refer to)	practice	specific	Odisha (Orissa)	Qualitative	Exploratory	yes	mixed
Praveen and A. Patel	SMARTHealth India: Development and Field Evaluation of a Mobile Clinical Decision Support System for Cardiovascular Diseases in Rural India	2014	The George Institute for Global Health, India, Hyderabad, India University of Sydney, Sydney, Australia University of Oxford, Oxford, United Kingdom Emory University, South Atlanta, Georgia	University/academic institution	Both	Domestic	1) Australian National Health and Medical Research Council (NHMRC) Global Alliances for Chronic Disease Grant (ID1040147). 2) Australian Agency for International Development (AusAID) 3) NHMRC postdoctoral fellowship (ID 1054754), 4) NHMRC senior research fellowship 5) Wellcome Trust under grant number WT 088877/Z/09/Z (Oxford Centre of Excellence in Medical Engineering) 6) Intermediate Career Fel…	Mixed does not include Indian government	Special	ASHAs were trained (over 5 days) to use a 4 step cardiovascular risk screening tool on a computer tablet (patient registration, past medical history and medications, risk factor measurements, and treatment advice). This involved entering a patient's age, sex, smoking status, diabetes status, blood pressure and cholesterol into the tablet. The ASHAs (n=11) as well as MOs (n=3) tried screening pati…	Cardiovascular disease & mHealth	NCD	Multiple	Multiple health systems issues (systems barriers: ASHA relations with other workers, supplies, motivation, access to doctors)			Andhra Pradesh	Mixed	Explanatory	yes	mixed
Mishra, K. Kar and D. Satapathy	Mass drug administration against filariasis - A study on coverage and compliance, in a coastal district of Odisha	2015	Department of Community Medicine, S.C.B. Medical College, Cuttack, Odisha	University/academic institution	Domestic	Domestic	Directorate of Health services (NVBDCP), Dept of H&FW, Odisha, Bhubaneswar	Government of India or Indian state government	Routine		Filariasis	Communicable	Non HS	Non HS	practice	specific	Odisha (Orissa)	Quantitative	Descriptive	No	positive
Modi, J. Patel, S. Desai and P. Shah	Accessing completeness of pregnancy, delivery, and death registration by Accredited Social Health Activists [ASHA] in an innovative mHealth project in the tribal areas of Gujarat: A cross-sectional study	2016	Community Health, SEWA Rural, Jhagadia, Gujarat Department of Public Health, Jawaharlal Nehru Medical College, KLE University, Belagavi	Mixed not including Indian government	Domestic	Domestic	Jamshedji Tata Trust	Foundation (e.g. BMGF, Rockefeller)	Special	mHealth intervention called ImTeCHO, which has a number of ASHA support and monitroing functions. E.g. it links ASHA incentives to digital records, provides ASHAs regular feedback, helps them schedule visits, enables onsite data entry, seeks to increase d	Infant and maternal death tracking/statistics	Neonatal and child health	Performance	mhealth HMIS	practice	specific	Gujarat	Quantitative	Descriptive	yes	positive
Modi, R. Gopalan, S. Shah, S. Venkatraman, G. Desai, S. Desai and P. Shah	Development and formative evaluation of an innovative mHealth intervention for improving coverage of community-based maternal, newborn and child health services in rural areas of India	2015	Community Health Department, SEWA Rural, Bharuch, Gujarat, India; Argusoft India Ltd., Gandhinagar, Gujarat, India	Mixed not including Indian government	Domestic	Domestic	Jamsetji Tata Trust, Mumbai	Foundation (e.g. BMGF, Rockefeller)	Special	mHealth intervention called ImTeCHO, which has a number of ASHA support and monitroing functions. E.g. it links ASHA incentives to digital records, provides ASHAs regular feedback, helps them schedule visits, enables onsite data entry, seeks to increase demand generation among beneficiaries, supports health care decision making for ASHAs through algorithms.	General ASHA work	General ASHA work	Performance	mhealth performance supervision	practice	specific	Gujarat	Qualitative	Descriptive	yes	positive
Das, R. N. Pandey, V. Kumar, K. Pandey, N. A. Siddiqui, R. B. Verma, G. Matlashewski and P. Das	Repeated training of accredited social health activists (ASHAs) for improved detection of visceral leishmaniasis cases in Bihar, India	2016	Rajendra Memorial Research Institute of Medical Sciences (ICMR), Patna, India, & Department of Microbiology and Immunology, McGill University, Montreal, Canada	University/academic institution	Both	Domestic	Grand Challenges Canada	Bilateral (e.g. USAID, DIFD, IDRC)	Special	Two additional training sessions on detection and referral of VL. This paper is a follow up on an earlier study. In our initial study on case detection for VL,11 train- ing was provided to ASHAs regarding identification of suspected VL cases, early referral to PHCs for diagnosis by rk39 RDT, treatment, transmission dynamics, vector and its control by indoor residual spray (IRS), and their social …	Visceral Leishmaniasis (kala-azar)	Communicable	Non HS	Non HS	training practice	specific	Bihar	Quantitative	Influence plausibility	No	positive
Mony & Raju	Evaluation of ASHA programme in Karnataka under the National Rural Health Mission	2012	St. Johns National Academy of Health Sciences, Bangalore, India	University/academic institution	Domestic	Domestic	Not stated	Not stated	Routine		General ASHA work	General ASHA work	Performance	CHW role, equity, performance	practice	specific	Karnataka	Qualitative	Descriptive	yes	mixed
Mudur	India launches national rural health mission	2005	Not stated but other articles by same author say he is New Delhi based	Independent	Domestic	Domestic	Not stated	Not stated	Routine		General ASHA work	General ASHA work	Multiple	Health system, program scale up (launch, funding allocation, criticisms)			National	NA	Reflective (commentary)	yes	Negative
Nair, G. S. Harikumaran Nair, M. Beena, P. Princly, S. Abhiram Chandran, B. George, M. L. Leena and P. S. Russell	CDC Kerala 16: Early Detection of developmental delay/disability among children below 6 y--a district model	2014	Child Development Centre, Thiruvananthapuram Medical College, Thiruvananthapuram 695011, Kerala, India Clinical Epidemiology Resource & Training Centre, Government Medical College, Thiruvananthapuram, Kerala, India National Rural Health Mission, Kerala, India Child and Adolescent Psychiatry Unit, Department of Psychiatry, Christian Medical College, Vellore, Tamil Nadu, India	Mixed including Indian government	Domestic	Domestic	Child Development Centre, Thiruvananthapuram	Other (add note)	Special	ASHAs were trained to conduct a community screening for developmental delay/ disability among children below 6 years.	Childhood developmental delay and disability	Neonatal and child health	Non HS	Non HS	screening	specific	Kerala	Quantitative	Descriptive	No	NA
Sri, N. Sarojini and R. Khanna	An investigation of maternal deaths following public protests in a tribal district of Madhya Pradesh, central India	2012	1. Reproductive Health Clinic, Rural Women’s Social Education Centre; 2. CommonHealth (Coalition for Maternal and Neonatal Health and Safe Abortion), Veerapuram Post, Tamil Nadu, India. 3. Sama – Resource Group for Women and Health; 4. Jan Swasthya Abhiyan, New Delhi, India 5. SAHAJ – Society for Health Alternatives	NGO	Domestic	Domestic	Not stated	Not stated	Routine		Maternal deaths investigation	SRH	Multiple	Multiple health systems issues (social determinants, poor quality of care, JSY, lack of accountability)	practice	specific	Madhya Pradesh	Mixed	Explanatory	yes	negative
Nandan	National Rural Health Mission--rhetoric or reality?	2005	Indian Public Health Association	NGO	Domestic	Domestic	Not stated (commentary)	Not stated	Routine		General ASHA work	General ASHA work	Community	Community relations			National	NA	Reflective (commentary)	yes	NA
Srivastava, R. Gope, N. Nair, S. Rath, S. Rath, R. Sinha, P. Sahoo, P. M. Biswal, V. Singh, V. Nath, H. P. Sachdev, J. Skordis-Worrall, H. Haghparast-Bidgoli, A. Costello, A. Prost and S. Bhattacharyya	Are village health sanitation and nutrition committees fulfilling their roles for decentralised health planning and action? A mixed methods study from rural eastern India	2016	Public Health Foundation of India, New Delhi, Haryana, India Ekjut, Chakradharpur, Jharkhand, India Sitaram Bhartia Institute of Science and Research, New Delhi, India. Institute for Global Health, University College London, UK	Mixed not including Indian government	Both	Domestic	UK Medical Research Council (MR/K007270/1) the Wellcome Trust (099708/Z/12/Z) Department for International Development (DfID) under their joint Global Health Trial schem	Mixed does not include Indian government	Routine		General ASHA work	General ASHA work	Community	VHSNC	practice	specific	Multiple	Mixed	Explanatory	yes	negative
Nordfeldt and S. Roalkvam	Choosing vaccination: Negotiating child protection and good citizenship in modern India	2010	Department of Social Anthropology, University of Oslo, Oslo, Norway; Centre for Development and the Environment, University of Oslo, Oslo, Norway	University/academic institution	Foreign	Foreign	Not stated	Not stated	Routine		Immunization	Neonatal and child health	Community	Community	practice	specific	Multiple	Qualitative	Exploratory	yes	negative
Nyamathi	Engaging Community Health Workers in HIV/AIDS Care: A Case Exemplar Among Rural Indian Women Living With AIDS	2014	University of California, Los Angeles, California, USA	University/academic institution	Domestic	Domestic	Not stated (commentary)	Not stated	Special	ASHA Life intervention: trained, supported, and monitored ASHAs to provide HIV/AIDS knowledge, care, support, and facilitation to health care providers, as well as nutritional supplementation to rural women living with AIDS (WLA). - ASHAs visited the women in their homes to provide the care and support and assistance in returning to the district hospitals to receive their monthly ART medication -…	HIV	SRH	Non HS	Non HS	practice	specific	Andhra Pradesh	NA	Reflective (commentary)	No	positive
Mazumder, S. Taneja, R. Bahl, P. Mohan, T. A. Strand, H. Sommerfelt, B. R. Kirkwood, N. Goyal, H. Van Den Hombergh, J. Martines and N. Bhandari	Effect of implementation of integrated management of neonatal and childhood illness programme on treatment seeking practices for morbidities in infants: cluster randomised trial	2014	Centre for Health Research and Development, Society for Applied Studies, New Delhi India; Department of Maternal, Newborn, Child and Adolescent Health, World Health Organization, Geneva, Switzerland; UNICEF India Country Office, New Delhi, India; Centre for International Health, University of Bergen, Norway; London School of Hygiene and Tropical Medicine, London, UK	Mixed not including Indian government	Both	Domestic	The study was funded by the World Health Organization, Geneva (through umbrella grant from United States Agency for International Development); the United Nations Children’s Fund, New Delhi; and the Programme for Global Health and Vaccination Research of the Research Council of Norway through grant No 183722.	Mixed does not include Indian government	Special	The Integrated Management of Neonatal and Childhood Illness intervention included home visits by community health workers, improved case management of sick children, and strengthening of health systems. ASHAs, ANMs and AWWs in the intervention clusters were trained to conduct home visits and counsel mothers to promote optimal newborn care practices, identify and treat illnesses, and refer sick ne…	Integrated Management of Neonatal and Childhood Illness	Neonatal and child health	Non HS	Non HS	practice	subsumed	Haryana	Quantitative	Influence probability	No	positive
Nyamathi, A. Y. Hanson, B. E. Salem, S. Sinha, K. K. Ganguly, B. Leake, K. Yadav and M. Marfisee	Impact of a rural village women (Asha) intervention on adherence to antiretroviral therapy in southern India	2012	University of California, Los Angeles, USA All India Institute of Medical Sciences, New Delhi, India Indian Council of Medical Research, New Delhi, India	Mixed including Indian government	Both	Foreign	National Institute of Mental Health Grant No. MH82662	Other (add note)	Special	Four ASHAs were recruited to serve as ASHA-Life counsellors and 2 control ASHAs were recruited for the usual care cohort. The ASHA-life ASHAs received training over a three-day period. The content provided to the experimental Ashas included (a) review of the study and manual forms; (b) understanding the needs of women living with AIDS, as discovered in for- mative research; (c) basics of HIV/AIDS…	HIV	SRH	Non HS	Non HS	practice	specific	Andhra Pradesh	Quantitative	Influence probability	No	positive
Nyamathi, B. E. Salem, V. Meyer, K. K. Ganguly, S. Sinha and P. Ramakrishnan	Impact of an Asha intervention on depressive symptoms among rural women living with AIDS in India: comparison of the Asha-Life and Usual Care program	2012	University of California, Los Angeles, School of Nursing Cornell University Indian Council for Medical Research All India Institute for Medical Sciences People’s Health Society, Nellore, India	Mixed including Indian government	Both	Foreign	National Institute on Mental Health, Grant #MH082662	Other (add note)	Special	Four ASHAs were recruited to serve as ASHA-Life counsellors and 2 control ASHAs were recruited for the usual care cohort. The ASHA-life ASHAs received training over a three-day period. The content provided to the experimental Ashas included (a) review of the study and manual forms; (b) understanding the needs of women living with AIDS, as discovered in for- mative research; (c) basics of HIV/AIDS…	HIV	SRH	Non HS	Non HS	practice	specific	Andhra Pradesh	Quantitative	Influence probability	No	positive
Nyamathi, M. Ekstrand, B. E. Salem, S. Sinha, K. K. Ganguly and B. Leake	Impact of Asha intervention on stigma among rural Indian women with AIDS	2013	University of California, Los Angeles, USA University of California, San Francisco, USA All India Institute of Medical Sciences, New Delhi, India Indian Council of Medical Research, New Delhi, India	Mixed including Indian government	Both	Foreign	National Institute of Mental Health Grant Number MH82662	Other (add note)	Special	Four ASHAs were recruited to serve as ASHA-Life counsellors and 2 control ASHAs were recruited for the usual care cohort. The ASHA-life ASHAs received training over a three-day period. The content provided to the experimental Ashas included (a) review of the study and manual forms; (b) understanding the needs of women living with AIDS, as discovered in for- mative research; (c) basics of HIV/AIDS…	HIV	SRH	Non HS	Non HS	practice	specific	Andhra Pradesh	Quantitative	Influence probability	No	positive
Padda, S. Devgun, V. Gupta, S. Chaudhari and G. Singh	Role of ASHA in improvement of maternal health status in northern India: An urban rural comparison	2013	Department of Community Medicine, Guru Gobind Singh Medical College, Faridkot, Punjab, India	University/academic institution	Domestic	Domestic	Source of support: NIL	Authors state that there was no funding	Routine		Mental health	NCD	Non HS	Non HS	practice	specific	Punjab	Quantitative	Influence plausibility	No	positive
Pala, D. Kumar, K. Jeyashree and A. Singh	Preliminary evaluation of the ASHA scheme in Naraingarh block, Haryana	2011	School of Public Health, Department of Community Medicine, Post Graduate Institute of Medical Education and Research, Chandigarh, India	University/academic institution	Domestic	Domestic	Not stated	Not stated	Routine		General ASHA work	General ASHA work	Rights, well-being	Rights, well-being, retention, remuneration (overall neglect: supplies, community, training, payments)	practice	specific	Haryana	Qualitative	Exploratory	yes	negative
Swaminathan	The formal creation of informality, and therefore, gender injustice: Illustrations from India's social sector	2015	Tata Institute of Social Sciences	University/academic institution	Domestic	Domestic	Not stated	Not stated	Routine		General ASHA work	General ASHA work	Rights, well-being	Rights, well-being, retention, remuneration (gender, feminist labour economics)	practice	specific	Multiple	Mixed	Explanatory	yes	negative
Panigrahi, B. Mohapatra and K. Mishra	Awareness, perception and practice of stakeholders in India regarding Village Health and Nutrition Day	2015	Department of Community Medicine, IMS and SUM Hospital, SOA University, Bhubaneswar, Odisha, India State Institute of Health and Family Welfare, Department of Health and Family Welfare, Bhubaneswar, Odisha, India Community Medicine Department, SCB Medical College, Cuttack, Odisha, India	Mixed including Indian government	Domestic	Domestic	Nil	Authors state that there was no funding	Routine	Village Health and Nutrition Days	General ASHA work	General ASHA work	Community	Community VHND	practice	specific	Odisha (Orissa)	Mixed	Descriptive	yes	negative
Panwar, Naidu, Das, Verma, Khan	Strengthening support mechanisms for Accredited Social Health Activists in order to improve home-based newborn care in Uttar Pradesh, India	2012	IntraHealth, New Delhi	NGO	Domestic	Domestic	USAID	Bilateral (e.g. USAID, DIFD, IDRC)	Special	The Vistaar project implemented by the IntraHealth Inc. worked with district health officials in five districts of Uttar Pradesh to create an alternative arrangement within the existing system for ongoing capacity building and supportive supervision of ASHAs. The monthly meetings of ASHAs were restructured, leading to more meetings but with smaller number of ASHAs (30-50 ASHAs at a time) on fixed…	Home Based Newborn Care	Neonatal and child health	Training	Training, supportive supervision	practice	specific	Uttar Pradesh	Quantitative	Influence adequacy	yes	positive
Patel and M. P. Nowalk	Expanding immunization coverage in rural India: a review of evidence for the role of community health workers	2010	University of Pittsburgh School of Medicine	University/academic institution	Foreign	Foreign	Not stated	Not stated	Routine		Immunization	Neonatal and child health	Multiple	Multiple health systems issues (demand, tracking, outreach, supply, IEC, quality, selection, training, retentions, governance, evaluation)			National	Qualitative	Explanatory (review)	yes	NA
Paul	Newborn healthcare in India: The road ahead	2009	Department of Pediatrics, All India Institute of Medical Sciences, New Delhi	University/academic institution	Domestic	Domestic	Not stated	Not stated	Routine		Newborn health	Neonatal and child health	Multiple	Multiple health systems issues (newborn outreach, quality of care facilities, JSY, ANM treatment, private sector)			National	NA	Reflective (commentary)	yes	NA
Persai, R. Panda and M. R. Mathur	Self-reported Practices and Attitudes of Community Health Workers (Accredited Social Health Activist) in Tobacco Control - Findings from two states in India	2015	Public Health Foundation of India	University/academic institution	Domestic	Domestic	Bill and Melinda Gates Foundation	Foundation (e.g. BMGF, Rockefeller)	Routine		Tobacco control	NCD	Non HS	Non HS	practice	specific	Multiple	Quantitative	Descriptive	No	mixed
Prasad	Evaluation of malaria control programme in three selected districts of Assam, India	2009	Integrated Disease Vector Control, Field Unit (NIMR), Guwahati, Assam, India	Government	Domestic	Domestic	Not stated	Not stated	Routine		Malaria	Communicable	Multiple	Multiple health systems issues (Malaria poor program implementation: micro-plans, IEC, poor supervision, poor use of diagnostics)	practice	specific	Assam	Quantitative	Descriptive	yes	negative
Vashistha, N. Kumar, A. Mishra and R. Anderson	Mobile video dissemination for community health	2016	University of Washington Georgia Institute of Technology PATH	Mixed not including Indian government	Foreign	Foreign	PATH, Global Voice Services (GVS), and NYST	Other (add note)	Special	Projecting Health, which involved dissemination of mobile phone videos. Compared three dif- ferent distribution channels: mobile shop owners, laptop owners, and community health workers (ASHAs).	General ASHA work	General ASHA work	Community	mhealth health promotion	practice	specific	Uttar Pradesh	Mixed	Explanatory	yes	positive
Nyamathi, S. Sinha, K. K. Ganguly, P. Ramakrishna, P. Suresh and C. L. Carpenter	Impact of protein supplementation and care and support on body composition and CD4 count among HIV-infected women living in rural India: results from a randomized pilot clinical trial	2013	School of Nursing, University of California at Los Angeles All India Institute for Medical Research, New Delhi, India Indian Council for Medical Research, New Delhi, India Center for Human Nutrition, David Geffen School of Medicine at UCLA, Los Angeles, CA, USA	Mixed including Indian government	Both	Foreign	National Institute on Mental Health, Grant #MH082662	Other (add note)	Special	Four ASHAs were recruited to serve as ASHA-Life counsellors and 2 control ASHAs were recruited for the usual care cohort. The ASHA-life ASHAs received training over a three-day period. The content provided to the experimental Ashas included (a) review of the study and manual forms; (b) understanding the needs of women living with AIDS, as discovered in formative research; (c) basics of HIV/AIDS a…	HIV	SRH	Non HS	Non HS	practice	specific	Andhra Pradesh	Quantitative	Influence probability	No	positive
Raju	Validating infant and maternal mortality reporting in Doddaballapur taluk of Bangalore Rural district-a pilot study	2012	Karnataka Health Systems Resource Centre	Government	Domestic	Domestic	Not stated	Not stated	Special	Had ASHAs conduct a house-to-house survey in rural areas	Infant and maternal death tracking/statistics	Neonatal and child health	Non HS	Non HS		specific	Karnataka	Quantitative	Descriptive	No	positive
Ramadurg, M. Vidler, U. Charanthimath, G. Katageri, M. Bellad, A. Mallapur, S. Goudar, C. Karadiguddi, D. Sawchuck, R. N. Qureshi, P. Von Dadelszen and R. Derman	Community health care worker knowledge and management of pre-eclampsia in India	2015	Department of Community Medicine, S Nijalingappa Medical College, Bagalkot, Navanagar 587102, India. Department of Obstetrics and Gynaecology, and the Child and Family Research Unit, University of British Columbia, Vancouver V5Z 4H4, Canada. KLE University’s Jawaharlal Nehru Medical College, Neharu Nagar, Belgaum 590010, India. Department of Research, Vancouver Island Health Authority, Victoria V…	University/academic institution	Both	Domestic	The University of British Columbia PRE-EMPT (Pre-eclampsia/ Eclampsia, Monitoring, Prevention and Treatment) initiative supported by the Bill & Melinda Gates Foundation.	Foundation (e.g. BMGF, Rockefeller)	Routine		Reproductive health (pre-eclampsia and eclampsia)	SRH	Non HS	Non HS	knowledge	specific	Karnataka	Mixed	Descriptive	No	mixed
Ray	National Rural Health Mission--opportunity for Indian Public Health Association	2005	Indian Public Health Association	NGO	Domestic	Domestic	Not stated (commentary)	Not stated	Routine		General ASHA work	General ASHA work	Multiple	Health system, program scale up (NRHM approach, CHC workload, male health workers, equipment, preventive, HMIS, capacity building)			National	Mixed	Reflective (commentary)	yes	NA
Sundararaman	Community health-workers: scaling up programmes	2007	State Health Resource Centre, Kalibadi, Raipur	Government	Domestic	Domestic	Not stated (commentary)	Not stated	Routine		General ASHA work	General ASHA work	Multiple	Health system, program scale up (general Mitanin)	practice	specific	Chhattisgarh	Mixed	Explanatory	yes	mixed
Sagare, R. R. Bogam, S. K. Murarkarsujata, U. P. Patil and M. M. Ghate	Knowledge, attitude and practices of ASHAs regarding tuberculosis and DOTS	2012	Department of Community Medicine, Bharati Vidyapeeth Deemed University Medical College, Pune-411043	University/academic institution	Domestic	Domestic	Not stated	Not stated	Routine		TB	Communicable	Non HS	Non HS	practice	specific	Maharashtra	Quantitative	Descriptive	No	mixed
Sahu, S. P. Rao and S. Dash	Performance of accredited social health activists (ASHAs) in diagnosis and treatment of malaria in eight Falciparum endemic tribal districts of Southern Odisha, India	2016	Vector Control Research Centre, Indian Council of Medical Research, Medical Complex, Indira Nagar, Koraput, Pondicherry- 605006, India.	Government	Domestic	Domestic	Not stated	Not stated	Routine		Malaria	Communicable	Non HS	Non HS	practice	specific	Odisha (Orissa)	Quantitative	Descriptive	No	mixed
Salve, S. Babu, S. K. Rai, R. Sagar and S. Kant	Attitude about mental illness of health care providers and community leaders in rural Haryana, North India	2014	Centre for Community Medicine, All India Institute of Medical Sciences, New Delhi.	University/academic institution	Domestic	Domestic	Stated as "nil"	Authors state that there was no funding	Routine		Mental health	NCD	Non HS	Non HS	knowledge	specific	Haryana	Quantitative	Descriptive	No	mixed
Saprii, E. Richards, P. Kokho and S. Theobald	Community health workers in rural India: analysing the opportunities and challenges Accredited Social Health Activists (ASHAs) face in realising their multiple roles	2015	Indian Institute of Public Health - Shillong, Public Health Foundation of India, Meghalaya, India Department of International Public Health, Liverpool School of Tropical Medicine, Liverpool, UK. Regional Resource Centre for North Eastern States, Nagaland, India.	Mixed including Indian government	Both	Domestic	Wellcome Trust Capacity Strengthening Strategic Award to the Public Health Foundation of India and a consortium of UK universities	Foundation (e.g. BMGF, Rockefeller)	Routine		General ASHA work	General ASHA work	Multiple	Health system, program scale up (CHW role, selection, irregular incentives, poor quality of care health facilities, community links lack of)	practice	specific	Manipur	Qualitative	Exploratory	yes	mixed
Saxena V, R. Kakkar and V. D. Semwal	A study on ASHA -a change agent of the society	2012	Department of Community Medicine, HIMS, Dehradun Rural Development Institute HIHT University, Dehradun	University/academic institution	Domestic	Domestic	Not stated	Not stated	Routine		General ASHA work	General ASHA work	Performance	Selection CHW role	practice	specific	Uttarakhand	Quantitative	Descriptive	yes	mixed
Saxena V, R. Kumari	Infant and young child feeding - Knowledge and practices of ASHA workers of Doiwala Block, Dehradun District	2014	Department of Community & Family Medicine, AIIMS, Rishikesh	University/academic institution	Domestic	Domestic	HIHT University, Dehradun	Other (add note)	Routine		Breastfeeding	Neonatal and child health	Non HS	Non HS	practice	specific	Uttarakhand	Quantitative	Descriptive	No	mixed
Saxena V, R. Kumari, P. Kumar, B. Nath and R. Pal	Planning and preparation of VHND through convergence: Sharing experiences from Uttarakhand	2015	All India Institute of Medical Sciences, Pashulok Vihar, Virbhadra Marg, Rishikesh 249201, Uttarakhand, India Integral University, Lucknow, Uttar Pradesh, India Department of Community Medicine VCSGGMS & RI Srinagar, Garhwal, Uttarakhand, India All India Institute of Medical Sciences, Jodhpur, Rajasthan, India	University/academic institution	Domestic	Domestic	Indian Council of Medical Research, New Delhi	Government of India or Indian state government	Routine		General ASHA work	General ASHA work	Community	Community VHND	practice	specific	Uttarakhand	Mixed	Descriptive	yes	mixed
Joshi and M. George	Healthcare through community participation: Role of ASHAs	2012	Foundation for Medical Research, Mumbai; School of Health System Studies, Tata Institute of Social Sciences, Mumbai	University/academic institution	Domestic	Domestic	Not stated	Not stated	Routine		General ASHA work	General ASHA work	Incentives	Incentives	practice	specific	Maharashtra	Qualitative	Explanatory	yes	negative
Prinja, S. Mazumder, S. Taneja, P. Bahuguna, N. Bhandari, P. Mohan, H. Hombergh and R. Kumar	Cost of delivering child health care through community level health workers: How much extra does IMNCI program cost?	2013	Institute of Medical Education and Research, School of Public Health, Chandigarh, India Centre for Health Research and Development, Society for Applied Studies UNICEF India Country Office	Other (add note)	Domestic	Domestic	The study was funded by the World Health Organization, Geneva (through an umbrella grant from USAID); the United Nations Children’s Fund, New Delhi; and the GLOBVAC Program of the Research Council of Norway through grant No 183 722.	Mixed does not include Indian government	Special	IMNCH intervention in Haryana: same as #161 Mohan et al	Integrated Management of Neonatal and Childhood Illness	Neonatal and child health	Multiple	Cost effectiveness	practice	specific	Haryana	Quantitative	Influence probability	yes	NA
Sharma, P. Webster and S. Bhattacharyya	Factors affecting the performance of community health workers in India: a multi-stakeholder perspective	2014	Indian Institute of Public Health Gandhinagar (IIPHG), Public Health Foundation of India (PHFI), Gujarat, India Nuffield Department of Population Health, The University of Oxford, Oxford	University/academic institution	Both	Domestic	Wellcome Trust Capacity Strengthening Strategic Award to the Public Health Foundation of India and a consortium of UK universities	Foundation (e.g. BMGF, Rockefeller)	Routine		General ASHA work	General ASHA work	Performance	Motivation, performance as link worker	practice	specific	Rajasthan	Qualitative	Exploratory	yes	mixed
Sebastian, M. E. Khan, K. Kumari and R. Idnani	Increasing postpartum contraception in rural India: evaluation of a community-based behavior change communication intervention	2012	Obstetrics and Gynaecology Department, Lala Lajpat Rai Memorial Medical College, Meerut, India	University/academic institution	Domestic	Domestic	USAID	Bilateral (e.g. USAID, DIFD, IDRC)	Special	Intervention led by the Population Council with Lala Lajpat Rai Memorial Medical College, Meerut, India: behavior change communication intervention using ASHAs, ANMs and AWWs to promote postpartum contraception and the lactational amenorrhea method. The health workers were trained and then used communication materials (leaflets, posters, wall paintings and booklets), to educate all pregnant women…	Contraceptives	SRH	Non HS	Non HS	practice	subsumed	Uttar Pradesh	Quantitative	Influence probability	No	positive
Sidney, R. Tolhurst, K. Jehan, V. Diwan and A. De Costa	'The money is important but all women anyway go to hospital for childbirth nowadays' - a qualitative exploration of why women participate in a conditional cash transfer program to promote institutional deliveries in Madhya Pradesh, India	2016	Karolinska Institutet, Public Health Sciences, Stockholm, Sweden. Liverpool School of Tropical Medicine, Liverpool, UK. R. D. Gardi Medical College, Agar Road, Surasa, Ujjain, Madhya Pradesh, India.	University/academic institution	Both	Foreign	The European Union’s Seventh Framework Program under grant agreement n° [261304].	Multilateral (e.g. WHO, World Bank, UN)	Routine		Maternal health	SRH	Incentives	JSY	practice	specific	Madhya Pradesh	Qualitative	Exploratory	yes	mixed
Shrivastava and P. S. Shrivastava	Evaluation of trained Accredited Social Health Activist (ASHA) workers regarding their knowledge, attitude and practices about child health	2012	Seth GS Medical College and KEM Hospital, Mumbai, Maharashtra, India	University/academic institution	Domestic	Domestic	Not stated	Not stated	Routine		ASHA knowledge for child health	Neonatal and child health	Non HS	Non HS	KAP	specific	Maharashtra	Quantitative	Descriptive	no	mixed
Shukla	National rural health mission--hope or disappointment?	2005	SATHI-CEHAT, Pune	NGO	Domestic	Domestic	Not stated	Not stated	Routine		General ASHA work	General ASHA work	Multiple	Health system, program scale up (NRHM design, ASHA selection, remuneration, role, referal, FP, PHC/CHC, PPPs)	practice	specific	National	NA	Reflective (commentary)	yes	mixed
Shukla and T. Bhatnagar	Accredited social health activists and pregnancy-related services in Uttarakhand, India	2012	Department of health and family welfare, Government of Uttarakhand, India ICMR School of Public Health, National Institute of Epidemiology, Chennai, India.	Mixed including Indian government	Domestic	Domestic	Not stated	Not stated	Routine		ASHA knowledge, utilization for maternal health care	SRH	Non HS	Non HS	practice	specific	Uttarakhand	Quantitative	Descriptive	no	mixed
Silan, S. Kant, S. Archana, P. Misra and S. Rizwan	Determinants of underutilisation of free delivery services in an area with high institutional delivery rate: a qualitative study	2014	Centre for Community Medicine, All India Institute of Medical Sciences, New Delhi, India	University/academic institution	Domestic	Domestic	"Nil"	Authors state that there was no funding	Routine		Maternal health	SRH	Incentives	JSY	data source	NA	Haryana	Qualitative	Exploratory	yes	NA
Sidney, V. Diwan, Z. El-Khatib and A. De Costa	India's JSY cash transfer program for maternal health: Who participates and who doesn't - a report from Ujjain district	2012	Division of Global Health, Nobels Väg 9, Karolinska Insitutet, Stockholm, Sweden. Department of Public Health and Environment, RD Gardi Medical College, Agar Road, Surasa, Ujjain, Madhya Pradesh, India.	University/academic institution	Both	Foreign	The European Union Framework Program 7 Grant	Multilateral (e.g. WHO, World Bank, UN)	Routine		Maternal health	SRH	Incentives	JSY	practice	specific	Madhya Pradesh	Quantitative	Descriptive	yes	mixed
Smith, J. Menon, J. G. Rajeev, L. Feinberg, R. K. Kumar and A. Banerjee	Potential for the use of mHealth in the management of cardiovascular disease in Kerala: a qualitative study	2015	University of Birmingham, Medical School, Birmingham, UK Amrita Institute of Medical Sciences & Research Centre, Kochi, Kerala, India Government Service, Kochi, Kerala, India Farr Institute of Health Informatics Research, University College London, London, UK	Mixed including Indian government	Both	Foreign	Arthur Thompson Trust intercalating travel award at the University of Birmingham and the Amrit Dhoot Award at the South Asian Health Foundation	Foundation (e.g. BMGF, Rockefeller)	Routine		Cardiovascular disease & mHealth	NCD	Non HS	Non HS	exploratory	specific	Kerala	Qualitative	Exploratory	No	NA
Singh	Community outreach to improve medical abortion access in India	2009	Sadar Hospital, Khunti, Jharkhand, India	University/academic institution	Domestic	Domestic	Jharkhand Government, in collaboration with Ipas	Government of India or Indian state government	Special	Community-based model to reach women directly with information and community-based support for accessing safe medical abortion services. This evidence-based communication intervention uses multiple channels, including involving trained community health workers - ANMs, Sahiya (ASHA), traditional birth attendants, and outreach workers – to empower women through direct inter-personal communications,…	Medical abortion	SRH	Non HS	Non HS	practice	subsumed	Jharkhand	Quantitative	Influence adequacy	No	positive
Singh	To evaluate the role of training session on 'Cervical Cancer Screening' in improving knowledge and attitude of Accredited Social Health Activists (ASHA) in North Indian population	2015	University College of Medical Sciences and assoc. Guru Tegh Bahadur Hospital, New Delhi, India	University/academic institution	Domestic	Domestic	Not stated	Not stated	Special	A training programme for 250 ASHA workers in a tertiary care hospital with aim of improving their knowledge and attitude about cervical cancer screening. It comprised of 5 lectures in language they understand, slogans, posters, question answer session etc. A test comprising of 17 questions was conducted before and after session to check their knowledge and attitude.	Cervical cancer	SRH	Non HS	Non HS	training knowledge	specific	Other	Quantitative	Influence adequacy	No	positive
Singh, J. Negin, M. Otim, C. G. Orach and R. Cumming	The effect of payment and incentives on motivation and focus of community health workers: five case studies from low- and middle-income countries	2015	Kimanya-Ngeyo Foundation for Science and Education, Jinja, Uganda. University of Sydney, Sydney, Australia. Australian Catholic University, Sydney, Australia. Makerere University, Kampala, Uganda.	University/academic institution	Foreign	Foreign	Not stated	Not stated	Routine		General ASHA work	General ASHA work	incentives	incentives	practice	specific	National	Qualitative	Explanatory (review)	yes	mixed
Sinha, P. Kaur, R. Gupta, S. Dalpath, V. Goyal and M. Murhekar	Newborn care practices and home-based postnatal newborn care programme - Mewat, Haryana, India, 2013	2014	National Institute of Epidemiology, Chennai, India. National Rural Health Mission, Haryana, India. Child Health and Immunization, Directorate of Health Services, Haryana, India.	Government	Domestic	Domestic	National Rural Health Mission, Haryana, India.	Government of India or Indian state government	Routine	The Home Based Post Natal Newborn Care (HBPNC) programme was implemented with technical assistance from the United Nations Office for Project Services-Norway India Partnership Initiative in addition to health system strengthening in Mewat: ASHAs get cash incentives for six postnatal home visits for newborn care. We studied newborn care practices among mothers in Mewat, Haryana, having a high NMR …	Home Based Newborn Care	Neonatal and child health	Non HS	Non HS	practice	specific	Haryana	Mixed	Descriptive	no	mixed
Kaphle and S. Chaturvedi	Adoption and Usage of mHealth Technology on Quality and Experience of Care Provided by Frontline Workers: Observations From Rural India	2015	Dimagi Software Innovations, Nairobi, Kenya CARE India, Patna, India Dimagi Software Innovations, Cambridge, MA, United States	NGO	Both	Foreign	Bill & Melinda Gates Foundation	Foundation (e.g. BMGF, Rockefeller)	Special	mHealth intervention called CommCare targeting maternal and newborn care, with 600 ASHAs and AWWs. ASHAs received content and capacity-building training facilitated by CARE at a fixed platform through an ANM. CHWs are using CommCare to record and track pregnancies, newborns, and children up to 2 years of age. CHWs use CommCare to register pregnancies, provide counseling to the mother and families…	General ASHA work	General ASHA work	Performance	mhealth performance	practice	specific	Bihar	Quantitative	Exploratory	yes	positive
Mishra 2014	'Trust and teamwork matter': community health workers' experiences in integrated service delivery in India	2014	Health, Nutrition and Development Initiative, Azim Premji University, Bangalore, India	University/academic institution	Domestic	Domestic	Norwegian Research Council’s Global Health and Vaccination Research programme (GLOBVAC)	Bilateral (e.g. USAID, DIFD, IDRC)	Routine		General ASHA work	General ASHA work	Relationships	Health system relationships, community) VHND, trust, teamwork, monitoring	practice	specific	Odisha (Orissa)	Qualitative	Explanatory	yes	mixed
Nambiar, Sheikh, Verma	Scale-up of community action for health: lessons from a realistic evaluation of the Mitanin program in Chhattisgarh, India	2012	Public Health Foundation of India	University/academic institution	Domestic	Domestic	Oxfam	Other (add note)	Routine		General ASHA work	General ASHA work	Multiple	Health system, program scale up (governance)	practice	specific	Chhattisgarh	Qualitative	Explanatory	yes	positive
Nandi and H. Schneider	Addressing the social determinants of health: a case study from the Mitanin (community health worker) programme in India	2014	Public Health Resource Network (PHRN), Raipur, India School of Public Health, University of the Western Cape, South Africa	Mixed not including Indian government	Both	Domestic	Partial funding support was provided by Public Health Resource Society and its funders ICICI Foundation for Inclusive Growth—Centre for Child Health and Nutrition (IFIG-CCHN) for the MPH course for which this study had been undertaken.	Other (add note)	Routine		General ASHA work	General ASHA work	Multiple	Health system, program scale up (design, governance, social determinants, malnutrition, gender based violence, rights, rights)	practice	specific	Chhattisgarh	Qualitative	Explanatory	yes	positive
Srivastava, S. Prakash, V. Adhish, K. S. Nair, S. Gupta and D. Nandan	A study of interface of ASHA with the community and the service providers in Eastern Uttar Pradesh	2009	BRD Medical College, Gorkhpur NIHFW, New Delhi	Mixed including Indian government	Domestic	Domestic	Not stated	Not stated	Routine		General ASHA work	General ASHA work	Community	Community communication leadership competence	practice	specific	Uttar Pradesh	Mixed	Descriptive	yes	mixed
Stalin, A. Krishnan, S. K. Rai and R. K. Agarwal	ASHAs involvement in newborn care: a feasibility study	2011	All India Institute of Medical Sciences, New Delhi	University/academic institution	Domestic	Domestic	AIIMS, New Delhi	Government of India or Indian state government	Special	All the ASHAs (n = 33) of a PHC were trained in providing newborn care by community physicians. This was followed by two refresher training at three months interval and supportive supervision.	Newborn health	Neonatal and child health	Non HS	Non HS	knowledge practice	specific	Haryana	Quantitative	Influence adequacy	No	mixed
Roalkvam	Health governance in India: citizenship as situated practice	2014	Centre for Development and the Environment, University of Oslo, Oslo, Norway	University/academic institution	Foreign	Foreign	Research Council of Norway [grant number 196382] – Health system strengthening within vaccination programmes: an ethnographic study (HEALVAC)	Bilateral (e.g. USAID, DIFD, IDRC)	Routine		General ASHA work	General ASHA work	Rights, well-being	Rights, well-being, retention, remuneration (gender, citizenship, power, class, caste)	practice	specific	Rajasthan	Qualitative	Explanatory	yes	mixed
Sundararaman, R. Ved, G. Gupta and M. Samatha	Determinants of functionality and effectiveness of community health workers: Results from evaluation of ASHA program in eight Indian states	2012	National Health Systems Resource Centre, New Delhi, India	Government	Domestic	Domestic	Ministry of Health and Family Welfare, Government of India	Government of India or Indian state government	Routine		General ASHA work	General ASHA work	Multiple	Health system, program scale up (CHW role, effectiveness, education, training, supplies, mentoring)	practice	specific	Multiple	Mixed	Descriptive	yes	positive
Shrivastava and A. Srivastava	Measuring communication competence and effectiveness of ASHAs (accredited social health activist) in their leadership role at rural settings of Uttar Pradesh (India)	2016	Birla Institute of Management Technology, Greater Noida, India National Health System Resource Centre, Delhi, India	Mixed including Indian government	Domestic	Domestic	Not stated	Not stated	Routine		General ASHA work	General ASHA work	Community	ASHA communication and leadership	leadership competency	specific	Uttar Pradesh	Quantitative	Exploratory	yes	mixed
Scott and S. Shanker	Tying their hands? Institutional obstacles to the success of the ASHA community health worker programme in rural north India	2010	London School of Economics, Support for Advocacy and Training to Health Initiatives (SATHI), Maharashtra, India and Engineers Without Borders, Toronto	Mixed not including Indian government	Both	Foreign	Commonwealth Scholarship	Bilateral (e.g. USAID, DIFD, IDRC)	Routine		General ASHA work	General ASHA work	Multiple	Health system, program scale up (incentives, health system hierarchies, poor support, community link lack of)	practice	specific	Uttarakhand	Qualitative	Explanatory	yes	mixed
Taneja	National Rural Health Mission--a critical review	2005	Maulana Azad Medical College, New Delhi	University/academic institution	Domestic	Domestic	Not stated (commentary)	Not stated	Routine		General ASHA work	General ASHA work	Multiple	Health system, program scale up (NRHM design, funding, service integration, etc)			National	NA	Reflective (commentary)	yes	Negative
Thacker, P. Choudhury, L. M. Gargano, P. S. Weiss, K. Pazol, V. M. Vashishtha, S. Bahl, H. S. Jafari, A. Kumar, M. Arora, L. Venczel, W. A. Orenstein, S. B. Omer and J. M. Hughes	Attitudes and practices of auxiliary nurse midwives and accredited social health activists in Uttar Pradesh and Bihar regarding polio immunization in India	2013	Indian Academy of Pediatrics (IAP), Mumbai, India Emory University, Atlanta, GA, USA Centers for Disease Control and Prevention, Atlanta, GA, USA National Polio Surveillance Project, WHO, New Delhi, India St. Stephen’s Hospital, Delhi, India Bill and Melinda Gates Foundation, Seattle, WA, USA	Mixed not including Indian government	Both	Domestic	Bill & Melinda Gates Foundation	Foundation (e.g. BMGF, Rockefeller)	Routine		Immunization	Neonatal and child health	Non HS	Non HS	attitude	specific	Multiple	Mixed	Descriptive	no	positive
Thakre, S. B. Thakre, A. D. Thakre, S. H. Golawar, S. M. More and A. Y. Humne	Effectiveness of the training course of ASHA on infant feeding practices at a rural teaching hospital: A cross sectional study	2012	Indira Gandhi Government Medical College, Nagpur, India. Government Medical College, Nagpur, India. J.N. Medical College, Wardha, India.	University/academic institution	Domestic	Domestic	Not stated	Not stated	Special	Training on infant and young child feeding	Infant and young child feeding	Neonatal and child health	Non HS	Non HS	training	specific	Maharashtra	Quantitative	Influence adequacy	no	positive
Tiwari, S. C. Pandey and U. Chandra	Disability control by self-care at home in Bihar	2012	Netherlands Leprosy Relief India, New Delhi	NGO	Domestic	Domestic	Not stated	Not stated	Special	People with leprosy were trained in self care and 55 ASHAs were trained on how to support them.	Leprosy	Communicable	Non HS	Non HS	practice	specific	Bihar	Quantitative	Descriptive	no	positive
Shashikala, P. Kulkarni, M. Renuka and D. Sunil	Strategising the educational interventional methods on infant feeding practices: An exploratory study among primary care workers in rural Mysore	2016	Mysore Medical College & Research Institute, Mysuru JSS Medical College, Mysuru	University/academic institution	Domestic	Domestic	"Self"	Authors state that there was no funding	Special	ASHAs, AWWs, Junior Health Assistants and Senior Health Assistants were divided into three groups and each group received the same information through three different educational methods i.e information leaflets, lecture, and lecture with demonstration. Emphasis was given on initiation of breastfeeding (within 1 hour), exclusive breastfeeding (for first 6 months), median duration of breastfeeding…	Breastfeeding/infant feeding	Neonatal and child health	Non HS	Non HS	training	subsumed	Karnataka	Quantitative	Influence probability	No	positive
Valadez, B. Devkota, M. M. Pradhan, P. Meherda, G. S. Sonal, A. Dhariwal and R. Davis	Improving malaria treatment and prevention in India by aiding district managers to manage their programmes with local information: a trial assessing the impact of Lot Quality Assurance Sampling on programme outcomes	2014	Liverpool School of Tropical Medicine, Liverpool, UK National Vector Borne Disease Control Program, Bhubaneswar, Odisha, India Rural Health Mission Directorate, Mission Directorate, Nayapalli, Odisha, India National Vector Borne Disease Control Program, Directorate General of Health Services, Ministry of Health & Family Welfare, Government of India, Delhi, India	Mixed including Indian government	Both	Foreign	UK aid from the Department for International Development	Bilateral (e.g. USAID, DIFD, IDRC)	Special	This trial concerns India’s approach to addressing an increase in malaria-attributable deaths by training community health workers to diagnose, treat and prevent malaria, while using LQAS to monitor sub-district performance and make programme improvements.	Malaria	Communicable	Multiple	Quality assurance (or Multiple health system issues)	practice	specific	Odisha (Orissa)	Quantitative	Influence plausibility	yes	positive
Som	Volunteerism to Incentivisation: Changing Priorities of Mitanins Work in Chhattisgarh	2016	"Public Health Researcher, Hyderabad, India"	Independent	Domestic	Domestic	Not stated	Not stated	Routine		General ASHA work	General ASHA work	incentives	incentives	practice	specific	Chhattisgarh	Qualitative	Explanatory	yes	negative
Verma and P. S. S. Rao	Determinants of rural women's participation in india's National Leprosy Eradication Programme	2014	The Leprosy Mission, Noida	NGO	Domestic	Domestic	Not stated	Not stated	Routine		Leprosy	Communicable	Non HS	Non HS	practice	specific	Multiple	Quantitative	Descriptive	no	negative
Vikram, A. K. Sharma and A. T. Kannan	Beneficiary level factors influencing Janani Suraksha Yojana utilization in urban slum population of trans-Yamuna area of Delhi	2013	University College of Medical Sciences & Guru Teg Bahadur Hospital, Delhi, India	University/academic institution	Domestic	Domestic	Indian Council of Medical Research	Government of India or Indian state government	Routine		Maternal health	SRH	Incentives	JSY	practice	specific	Delhi – National Capital Territory	Quantitative	Descriptive	yes	negative
Vir, A. Kalita, S. Mondal and R. Malik	Impact of community-based mitanin programme on undernutrition in rural Chhattisgarh State, India	2014	Public Health Nutrition and Development Centre, New Delhi, India ICICI Foundation for Inclusive Growth, Mumbai, India	Other (add note)	Domestic	Domestic	ICICI Foundation for Inclusive Growth, Mumbai, and State Health Resource Centre, Chhattisgarh	Mixed includes Indian government	Special	Project activities related to improving the nutrition situation. 1) Intensive behavioral change communication for promotion of appropriate complementary feeding practices along with continued promotion of exclusive breastfeeding for the first 6 months 2) Establishment of kitchen gardens for promoting usage of locally available nutritious foods, 3) Informing the community of their entitlements to …	Child nutrition	Neonatal and child health	Non HS	Non HS	practice	specific	Chhattisgarh	Quantitative	Influence plausibility	no	positive
Wagner, D. Bettampadi, J. Porth and M. Boulton	The impact of increased use of ASHAs on rural immunization coverage in India	2016	University of Michigan, Ann Arbor, USA	University/academic institution	Foreign	Foreign	Not stated	Not stated	Routine		Immunization	Neonatal and child health	Non HS	Non HS	practice	specific	National	Quantitative	Influence adequacy	no	positive
Zulu, Kinsman, Michelo & Hurtig	Integrating national community-based health worker programmes into health systems: a systematic review identifying lessons learned from low-and middle-income countries	2014	1Department of Public Health, School of Medicine, University of Zambia, P.O. Box 50110, Lusaka, Zambia 2Umeå International School of Public Health (UISPH), Umeå University, Umeå SE 90185, Sweden	University/academic institution	Foreign	Foreign	Umeå Centre for Global Health Research, funded by FAS, the Swedish Council for Working Life and Social Research (Grant no. 2006–1512), the Swedish Centre Party Donation for Global Research Collaboration, the Swedish Research School for Global Health, the Southern Africa Consortium for Research Excellence (SACORE), and the African Doctoral Dissertation Research Fellowship offered by the African P…	Bilateral (e.g. USAID, DIFD, IDRC)	Routine		General ASHA work	General ASHA work	Multiple	Health system, program scale up (factors supporting and inhibiting scale up)	practice	specific	National	Qualitative	Explanatory (review)	yes	mixed
